# Supplementary material for: Developing Novel Plant-Based Probiotic Beverages: A Study on Viability and Physicochemical and Sensory Stability
Source: Foods. 2025 Jun 19;14(12):2148. doi: 10.3390/foods14122148 (PMC12191691; doi:10.3390/foods14122148)
Supplement: Supplementary file 1 [file foods-14-02148-s001.zip]

Archive with 1 entries (1 files):
- foods-3652322-supplementary.pdf
